# Supplementary material for: Ciliated Cells in Ovarian Cancer Decrease with Increasing Tumor Grade and Disease Progression
Source: Cells. 2022 Dec 11;11(24):4009. doi: 10.3390/cells11244009 (PMC9776429; doi:10.3390/cells11244009)
Supplement: Supplementary file 1 [file cells-11-04009-s001.zip]

Archive with 1 entries (1 files):
- cells-2020219-supplementary.pdf
